# Supplementary material for: Outcomes of retained and disengaged pregnant women living with HIV in Uganda
Source: PLoS One. 2021 May 21;16(5):e0251413. doi: 10.1371/journal.pone.0251413 (PMC8139492; doi:10.1371/journal.pone.0251413)
Supplement: S1 Dataset — (CSV) [file pone.0251413.s001.csv]

study_id	age_	cd4count1	educ_level	marital_status	reconnection_status	numb_babies	baby_status1	hiv_status_disclosure1	spouse_disclose	currently_using_fp	group	duration_ART	duration_ART_months	vlgrp	eff_conc_f	preg_outcome	baby_sex1	baby_pob1	baby_weight1	baby_curr_infant_feed1	baby_infant_pmtct1	baby_sex2	baby_pob2	baby_infant_pmtct2	baby_age_months	lftub4birth	breastfd
201	24	457	3			1	1	1	1	2	RW	292	9.6528921	Below 1000 copies	1	1	0	2	3.5	1	1				3.2396693		1
202	21	1087	4		2	1	1	1	1	2	DW	287	9.4876032	Below 1000 copies		1	0	2	1.5	1					4.6942148	Delivered aft LTFUP	1
203	38	594	2			0		1	1	2	RW	307	10.148761	Below 1000 copies	0	2
204	21	672	3		2	2	1	2	0	2	DW	295	9.7520657	Below 1000 copies		1	0	1	2.5	4		0	1		4.5619836	Delivered aft LTFUP	2
207	25	264	2		2	1	1	2	0	2	DW	304	10.049587	Above 1000 copies		1	1	2	3.5999999	4					4.46281	Delivered aft LTFUP	2
208	20	1174	3			1	1	1	1	2	RW	364	12.033058	Below 1000 copies		1	1	1	4.4000001	1	1				4.7933884		1
210	24	349	2			0		1	1	2	RW	342	11.305785	Below 1000 copies		2
211	26	686	2			1	1	1	1	2	RW	289	9.5537186	Below 1000 copies	1	1	1	2	2.5	2	1				6.1487603		2
213	22	363	1		2	1	1	1	0	2	DW	345	11.404959	Above 1000 copies		1	1	3	3.0999999	2					5.7520661	Delivered aft LTFUP	2
215	21	626	2			1	1	1	0	2	RW	330	10.909091	Above 1000 copies	0	1	1	1	2.9000001	2	1				5.4545455		2
218	28	136	2		1	1	1	1	1	2	DW	323	10.677686	Above 1000 copies	0	1	1	1	2.9000001	2	1				6.3471074	Delivered b4 LTFUP	2
224	24	136	2			1	1	2	0	2	RW	307	10.148761	Below 1000 copies		1	1	1	3	1	1				6.0165291		1
230	21	929	1			1	1	1	1	2	RW	351	11.603306	Above 1000 copies	0	1	0	2	2.7	1	1				5.818182		1
235	22	668	2		1	1	1	1	0	2	DW	314	10.380165	Below 1000 copies	1	1	0	2	3.3	2	1				5.3223143	Delivered aft LTFUP	2
237	26	528	3			1	1	1	0	2	RW	317	10.479339	Below 1000 copies	1	1	0	1	3.4000001	2	1				7.1404958		2
267	28	319	2			1	1	1	0	1	RW	280	9.2561979	Below 1000 copies		1	1	1	3.2	1	1				4.2975206		1
270	22	145	3		1	1	1	1	0	2	DW	289	9.5537186	Below 1000 copies	1	1	0	2	3	1	1				4	Delivered b4 LTFUP	1
273	23	245	2			1	1	2	0	1	RW	301	9.9504128	Below 1000 copies	1	1	1	1	3.0999999	1	1				4.4958677		1
277	26	328	2			1	1	2	0	1	RW	315	10.413223	Below 1000 copies	1	1	1	2	2.0999999	3	1				7.6363635		2
278	29		2		2	1	1	2	0	1	DW	324	10.710744	Above 1000 copies		1	1	1	3.0999999	2					7.4710746	Delivered b4 LTFUP	2
301	23		4			0		2	0	2	RW	233	7.7024794	Below 1000 copies		2
302	23	526	2		2	1	1	2	0	2	DW	204	6.7438016	Above 1000 copies		1	0	3	3	1					4.7933884	Delivered aft LTFUP	1
303	21	422	2			1	1	2	0	1	RW	191	6.3140497	Below 1000 copies	1	1	0	3	2.8	1	1				3.5371902		1
304	28		3		1	1	1	2	0	2	DW	204	6.7438016	Above 1000 copies	0	1	1	2	4	1					5.7190084	Delivered aft LTFUP	1
311	23	266	3			1	1	1	1	1	RW	304	10.049587	Below 1000 copies	1	1	1	1	2.9000001	4	1				6.7768593		2
312	25		3		2	1	1	2	0	2	DW	252	8.3305788	Above 1000 copies		1	0	2	4	1					5.5206614	Delivered aft LTFUP	1
313	24		2		2	1	1	2	0	2	DW	178	5.8842974	Above 1000 copies		1	0	1	3	1					5.6198349	Delivered aft LTFUP	1
314	24	505	2			1	1	1	1	2	RW	250	8.2644625	Below 1000 copies	1	1	1	1	3	1	1				3.4049587		1
327	26	722	2		1	1	1	1	1	2	DW	286	9.454545	Below 1000 copies	1	1	1	1	3	1	1				7.5702481	Delivered b4 LTFUP	1
328	25	686	3			1	1	2	0	2	RW	318	10.512397	Below 1000 copies	1	1	0	1	3.3	3	1				8.2644625		2
329	26	573	3			1	1	1	1	1	RW	246	8.1322317	Below 1000 copies		1	1	2	4	3	1				8.6942148		2
330	22		2		2	1	1	1	0	1	DW	339	11.206612	Above 1000 copies		1	0	2	2.5	3					7.8347106	Delivered aft LTFUP	2
337	18	530	3			1	1	1	0	2	RW	237	7.8347106	Below 1000 copies		1	0	2	3.5	1	1				5.2561984		1
338	21	274	2		2	1	1	2	0	2	DW	263	8.6942148	Above 1000 copies		1	0	1	3.4000001	1					2.8099174	Delivered aft LTFUP	1
345	25		3		2	1	1	1	0	2	DW	191	6.3140497	Above 1000 copies		1	1	1	2.9000001	2					5.090909	Delivered aft LTFUP	2
346	23	268	3			1	1	1	1	2	RW	255	8.4297523	Below 1000 copies		1	1	1	3	5	1				3.5371902		2
347	25		4			1	1	2	0	2	RW	266	8.7933884	Below 1000 copies	1	1	0	2	3.5	2	1				4.7272725		2
348	25	345	2		1	1	1	2	0	2	DW	218	7.2066116	Below 1000 copies	1	1	1	1	2.5	2					6.6115704	Delivered b4 LTFUP	2
351	37		1		2	1	1	1	0	2	DW	160	5.2892561	Above 1000 copies		1	0	1	3.5	1	1				4.3636365	Delivered b4 LTFUP	1
352	29		2	2		1	1	1	0	2	RW	229	7.5702481	Below 1000 copies	1	1	1	1	3	1	1				5.553719		1
353	30	758	3			0		1	0	2	RW	314	10.380165	Below 1000 copies	1	2
354	31	555	3		1	1	1	2	0	1	DW	108	3.5702479	Below 1000 copies	1	1	1	2	2.5	1					.0661157	Delivered aft LTFUP	1
361	24	415	2		2	1	1	2	0	2	DW	238	7.8677688	Below 1000 copies		1	1	1	3	1					4.2644629	Delivered aft LTFUP	1
362	30	197	2			1	1	1	0	1	RW	298	9.8512392	Below 1000 copies		1	1	1	3.0999999	1	1				5.4214878		1
367	25	531	4		2	1	1	2	0	2	DW	290	9.5867767	Above 1000 copies		1	0	2	3	2	1				6.9421487	Delivered b4 LTFUP	2
368	25	319	3			1	1	1	1	2	RW	330	10.909091	Below 1000 copies	1	1	0	2	3.5	2	1				6.1487603		2
371	27	668	2			1	1	1	0	1	RW	358	11.834711	Below 1000 copies		1	1	1	3.5	2	1				8.6280994		2
372	26	364	3		2	1	1	1	0	2	DW	263	8.6942148	Above 1000 copies		1	0	1	3.2	2					3.5702479	Delivered aft LTFUP	2
373	24	432	4			1	1	1	1	1	RW	351	11.603306	Below 1000 copies		1	0	1	3.4000001	4	1				7.6363635		2
374	24	315	3		1	1	1	1	0	1	DW	327	10.809917	Below 1000 copies	1	1	0	2	3.3	2	1				7.1735539	Delivered aft LTFUP	2
375	24		3		1	0		1	1	2	DW	304	10.049587	Above 1000 copies	0	2
376	29	213	3			1	1	1	0	1	RW	312	10.31405	Below 1000 copies	1	1	1	1	4	4	1				7.3388429		2
377	25	392	2			1	1	1	1	2	RW	308	10.181818	Below 1000 copies		1	0	1	2.7	2	1				7.9008265		2
378	22	634	2		1	1	1	1	0	2	DW	304	10.049587	Below 1000 copies	1	1	1	2	3.7	2	1				6.2148762	Delivered aft LTFUP	2
379	25	88	2		2	1	1	1	0	2	DW	224	7.4049587	Above 1000 copies		1	1	2	3.8	1					5.090909	Delivered b4 LTFUP	1
380	30	511	3			1	1	1	0	2	RW	317	10.479339	Below 1000 copies		1	1	1	4.0999999	2	1				6.909091		2
381	30	77	3		2	1	1	1	1	2	DW	241	7.9669423	Above 1000 copies		1	0	1	4.5999999	2					4.9917355	Delivered b4 LTFUP	2
382	31	779	3			1	1	2	0	2	RW	273	9.0247936	Below 1000 copies	1	1	1	1	3.9000001	4	1				6.7107439		2
385	32		2			1	1	2	0	2	RW	252	8.3305788	Below 1000 copies		1	0	1	3.2	2	1				6.7107439		2
386	32	716	2		2	0		1	0	2	DW	237	7.8347106	Below 1000 copies		2
391	27	792	2		2	1	1	1	0	1	DW	321	10.61157	Above 1000 copies		1	1	1	2.7	2					7.3388429	Delivered aft LTFUP	2
392	30	288	3			1	1	2	0	2	RW	295	9.7520657	Below 1000 copies		1	0	1	3	2	1				8.363636		2
399	29	386	4		2	1	1	2	0	2	DW	335	11.07438	Above 1000 copies		1	0	1	4	5	1				9.5537186	Delivered b4 LTFUP	2
400	24		3			1	1	1	0	2	RW	286	9.454545	Below 1000 copies	1	1	1	1	4.3000002	2	1				7.2066116		2
407	28	177	2		2	1	1	1	1	2	DW	362	11.966942	Above 1000 copies		1	1	1	3.3	1					8.4297523	Delivered b4 LTFUP	1
408	29	384	2	1		1	1	1	1	2	RW	343	11.338843	Below 1000 copies	1	1	0	1	2.5	1	1				4.2314048		1
409	28		3			1	1	1	1	1	RW	222	7.3388429	Below 1000 copies	1	1	1	1	3.5	1	1				4.9917355		1
410	25		2		2	1	2	1	1	2	DW	242	8	Above 1000 copies		1	1	2	3	2					4.1652894	Delivered aft LTFUP	2
411	32	419	2			1	1	1	1	2	RW	270	8.9256201	Below 1000 copies	1	1	0	1	3.5	2	1				7.4049587		2
412	18		1		2	1	1	1	0	2	DW	273	9.0247936	Below 1000 copies		1	1	1	2.8	1					4.6942148	Delivered b4 LTFUP	1
413	21		3		1	1	1	1	1	2	DW	300	9.9173555	Above 1000 copies	0	1	1	1	2.8	2					7.3388429	Delivered aft LTFUP	2
414	29	393	2	3		1	1	2	0	1	RW	358	11.834711	Below 1000 copies	1	1	0	1	3.2	3	1				9.8842974		2
417	26	854	4			1	1	1	1	2	RW	277	9.1570244	Below 1000 copies		1	0	1	3.0999999	1					5.9504132		1
418	26		2		2	1	1	1	1	2	DW	284	9.3884296	Above 1000 copies		1	1	1	3.2	2					8.6280994	Delivered aft LTFUP	2
433	33	341	5			1	1	1	0	2	RW	243	8.0330582	Below 1000 copies	1	1	0	1	2.9000001	1	1				3.5041323		1
434	32	365	1		2	1	1	1	1	1	DW	235	7.7685952	Above 1000 copies		1	1	2	3.5999999	5					6.7438016	Delivered aft LTFUP	2
437	34	600	2			1	1	2	0	2	RW	286	9.454545	Below 1000 copies		1	1	1	3.5	3	1				7.9338841		2
438	36	618	1		2	1	1	1	1	2	DW	258	8.5289259	Above 1000 copies		1	1	3	3	2					6.8760328	Delivered aft LTFUP	2
443	19		2		1	1	1	1	0	2	DW	275	9.090909	Above 1000 copies	0	1	0	2	3	2					4.9917355	Delivered aft LTFUP	2
444	21	437	3			1	1	1	1	1	RW	357	11.801653	Below 1000 copies		1	0	1	3.5999999	1	1				4.1652894		1
451	26		2		2	0		1	1	2	DW	267	8.8264465	Above 1000 copies		2
452	25	636	5	3		1	1	1	1	1	RW	266	8.7933884	Below 1000 copies		1	1	1	3.5	4	1				5.9834709		2
453	25	419	3		2	0		1	1	2	DW	251	8.2975206	Below 1000 copies		2
454	21	350	3	2		1	1	1	1	1	RW	220	7.2727275	Below 1000 copies		1	1	1	3.4000001	3	1				7.0413222		2
457	22		3	1		1	1	1	1	2	RW	436	14.413223	Below 1000 copies	1	1	1	1	2.5	4	1				8.5950413		2
458	30	415	3		2	1	1	2	0	1	DW	327	10.809917	Above 1000 copies		1	0	1	3.3	2	1				6.909091	Delivered b4 LTFUP	2
459	26	952	3		2	0		2	0	2	DW	238	7.8677688	Above 1000 copies		2
460	25		2	4		1	1	1	1	2	RW	321	10.61157	Below 1000 copies	1	1	0	2	3	4	1				6.5454545		2
461	24	166	3	2		1	1	1	1	2	RW	335	11.07438	Below 1000 copies		1	0	1	5	2	1				7.3057852		2
462	23		3		1	0		1	1	2	DW	386	12.76033	Below 1000 copies	1	2
463	35		2		1	1	1	1	0	1	DW	233	7.7024794	Below 1000 copies	1	1	1	1	3.5	2					6.4793386	Delivered aft LTFUP	2
464	37	155	2	1		1	1	2	0	2	RW	194	6.4132233	Above 1000 copies		1	0	1	2.8	2	1				5.3884296		2
467	30		2		2	1	1	1	0	2	DW	277	9.1570244	Above 1000 copies		1	1	1	3.3	2	1				7.1404958	Delivered b4 LTFUP	2
468	23	404	3	3		1	1	1	1	2	RW	30	.99173552	Below 1000 copies		1	1	2	2.8	2	1				8.5619831		2
477	22	422	3	2		1	1	1	1	1	RW	323	10.677686	Below 1000 copies		1	0	1	3.5	2	1				6.1157026		2
478	21	515	3		2	0		1	0	2	DW	267	8.8264465	Above 1000 copies		2
479	25		2		2	1	1	1	0	2	DW	280	9.2561979	Above 1000 copies		1	1	2	3	2					5.7520661	Delivered aft LTFUP	2
480	24	476	3	3		1	1	2	0	1	RW	281	9.2892561	Below 1000 copies		1	1	1	3.4000001	1	1				5.0578513		1
484	24		3	1		1	1	2	0	1	RW	182	6.0165291	Below 1000 copies	1	1	1	1	4	3	1				11.669421		2
485	26		2		2	1	1	2	0	2	DW	245	8.0991735	Above 1000 copies		1	1	1	3.3	1					5.4214878	Delivered aft LTFUP	1
486	25	843	3	4		1	1	1	0	2	RW	232	7.6694217	Below 1000 copies		1	0	2	4.5	1	1				4.0661159		1
487	39	337	3	3		1	1	1	1	1	RW	477	15.768595	Below 1000 copies		1	0	2	3.9000001	3	1				11.702479		2
488	24		3	4	2	1	1	1	1	2	DW	445	14.710744	Above 1000 copies		1	1	1	2.4000001	3					11.570248	Delivered aft LTFUP	2
489	25	218	3	4	2	0		2	0	1	DW	259	8.5619831	Above 1000 copies		2
490	23	887	3	3		1	1	1	1	2	RW	281	9.2892561	Below 1000 copies		1	0	1	3.5	3	1				6.8099174		2
495	30	459	2			1	1	1	1	2	RW	272	8.9917355	Above 1000 copies		1	1	1	2.5	1	1				4.7933884		1
496	37	306	2		2	1	1	1	0	2	DW	243	8.0330582	Below 1000 copies		1	0	3	3.4000001	4	1				4.1652894	Delivered aft LTFUP	2
497	32		2		2	1	1	1	1	2	DW	170	5.6198349	Above 1000 copies		1	0	1	3.5	2					4.628099	Delivered b4 LTFUP	2
498	30		2	3		1	1	2	0	2	RW	214	7.0743804	Above 1000 copies	0	1	0	2	3.4000001	2	1				4.7603307		2
499	21		2	4	1	1	1	2	0	1	DW	369	12.198347	Below 1000 copies	1	1	0	2	2.5999999	3					11.206612	Delivered aft LTFUP	2
501	18		3	1	1	1	1	1	0	1	DW	204	6.7438016	Below 1000 copies	1	1	0	1	3.9000001	2	1				6.1487603	Delivered b4 LTFUP	2
502	27		3	4		1	1	1	1	2	RW	282	9.3223143	Below 1000 copies	1	1	1	1	3	3	1				7.7355371		2
503	20		3		1	1	1	1	1	2	DW	222	7.3388429	Below 1000 copies	1	1	1	2	3	2	1				5.3884296	Delivered aft LTFUP	2
504	22	191	3	2		1	1	1	1	1	RW	380	12.561983	Below 1000 copies	1	1	0	2	2.5999999	1	1				7.2066116		1
509	23		3	4	1	1	1	1	1	2	DW	293	9.6859503	Below 1000 copies	1	1	0	2	2.7	1	1				4.5950413	Delivered aft LTFUP	1
510	27		3	3		1	1	2	0	2	RW	308	10.181818	Below 1000 copies	1	1	0	2	3.5	1	1				4.7272725		1
511	22	378	3	3		1	1	2	0	1	RW	230	7.6033058	Below 1000 copies		1	0	2	2.7	3	1				5.9173555		2
512	30		4	3	1	1	1	2	0	2	DW	250	8.2644625	Below 1000 copies	1	1	0	2	3.0999999	2	1				6.2148762	Delivered aft LTFUP	2
515	22	207	2	3		0		1	1	2	RW	232	7.6694217	Below 1000 copies		2
516	28		3	3	2	1	1	2	0	2	DW	244	8.0661154	Below 1000 copies		1	0	2	3	1					4.1983471	Delivered aft LTFUP	1
519	23	306	2	2	2	1	1	2	0	2	DW	192	6.3471074	Above 1000 copies		1	0	1	2.5	1					2.2148759	Delivered aft LTFUP	1
520	22	497	2	3		1	1	1	1	2	RW	189	6.2479339	Below 1000 copies	1	1	0	2	2.8	1	1				3.1735537		1
521	32	302	3	2		1	1	2	0	2	RW	353	11.669421	Below 1000 copies		1	1	1	3.2	1	1				3.9669421		1
522	25	470	3	3	2	1	5	2	0	2	DW	219	7.2396693	Above 1000 copies		1	0	2	2.9000001	1					4.3636365	Delivered aft LTFUP	1
527	25		3	4	2	1	1	2	0	2	DW	439	14.512397	Above 1000 copies		1	0	4	3	3					6.0826445	Delivered aft LTFUP	2
528	40	580	2	4		0		1	0	2	RW	379	12.528926	Below 1000 copies		2
531	24		2	3	2	1	1	1	0	2	DW	278	9.1900826	Below 1000 copies		1	0	2	2.8	2					4.3966942	Delivered b4 LTFUP	2
532	33	200	2	2		1	1	1	1	2	RW	223	7.371901	Below 1000 copies		1	1	2	3	1	1				5.4876032		1
533	28	475	3	2		1	1	1	0	1	RW	1800	59.504131	Below 1000 copies		1	0	1	3.2	1	1				3.7024794		1
534	27	471	2	4	2	1	1	1	1	2	DW	349	11.53719	Below 1000 copies		1	1	2	2.2	3					6.446281	Delivered aft LTFUP	2
535	30		1	3	2	1	1	1	0	2	DW	322	10.644629	Above 1000 copies		1	0	1	3	2					7.0743804	Delivered aft LTFUP	2
536	23	586	2	2		1	1	1	1	2	RW	330	10.909091	Below 1000 copies	1	1	1	1	3.4000001	1	1				7.3388429		1
541	20		2	2	1	1	1	1	1	2	DW	222	7.3388429	Below 1000 copies	1	1	0	2	3.3	1	1				2.2479339	Delivered aft LTFUP	1
542	26	200	3	2		1	1	2	0	2	RW	244	8.0661154	Below 1000 copies		1	0	1	3.9000001	1	1				4.3636365		1
543	19		3	3		1	1	2	0	1	RW	330	10.909091	Below 1000 copies		1	0	1	1.5	1	1				3.8016529		1
544	19		2	3	2	1	1	1	1	2	DW	260	8.5950413	Above 1000 copies		1	0	2	4	1					5.4876032	Delivered b4 LTFUP	1
545	20	230	3	2		0		1	1	2	RW	288	9.5206614	Below 1000 copies	1	2
546	23		2	2	2	1	1	1	1	2	DW	290	9.5867767	Below 1000 copies		1	0	2	2.8	3					5.2892561	Delivered aft LTFUP	2
549	19		3	3	1	1	1	1	1	2	DW	231	7.6363635	Above 1000 copies	1	1	0	2	3	2	2				7.6033058	Delivered b4 LTFUP	2
550	20	104	3	2		1	1	1	1	2	RW	236	7.8016529	Above 1000 copies		1	0	1	3.5	1	1				5.9504132		1
551	27		3	3		1	1	2	0	1	RW	159	5.2561984	Below 1000 copies		1	0	2	2.7	1	1				4.6942148		1
552	27		2	2	2	1	1	1	0	2	DW	223	7.371901	Below 1000 copies		1	1	2	3.7	1					2.5454545	Delivered aft LTFUP	1
555	22		3	2	1	1	1	1	0	2	DW	329	10.876033	Above 1000 copies	0	1	0	2	4	1	1				9.6198349	Delivered b4 LTFUP	1
556	21	68	3	2		1	1	2	0	1	RW	323	10.677686	Below 1000 copies		1	1	1	3.0999999	2	1				9.0247936		2
573	20	636	2	4	2	1	1	2	0	1	DW	227	7.5041323	Above 1000 copies		1	0	2	2.5	1					-2.9421487	Delivered aft LTFUP	1
574	22	520	3	2		1	1	1	0	1	RW	324	10.710744	Below 1000 copies		1	0	1	3.4000001	1	1				5.4214878		1
575	28		5	3		1	1	2	0	2	RW	295	9.7520657	Below 1000 copies	1	1	1	1	3.5	3	1				6.3140497		2
576	32		2	2	2	1	1	2	0	2	DW	232	7.6694217	Above 1000 copies		1	0	2	3.5	1					5.553719	Delivered aft LTFUP	1
577	20	486	2	2	2	1	1	2	0	2	DW	322	10.644629	Below 1000 copies		1	0	1	3	1					4.8925619	Delivered aft LTFUP	1
578	23		2	2		1	1	2	0	2	RW	246	8.1322317	Below 1000 copies		1	0	2	3.5	1	1				3.1735537		1
579	30		3	3		1	1	2	0	1	RW	322	10.644629	Below 1000 copies		1	0	1	4.9000001	3	1				6.5785122		2
580	20		2	3	2	1	1	2	0	1	DW	371	12.264462	Above 1000 copies		1	0	3	2	3					8.1652889	Delivered aft LTFUP	2
581	30	620	2	4		1	1	2	0	1	RW	418	13.818182	Below 1000 copies		1	1	1	3	2	1				10.280992		2
582	20	733	3	4	2	1	1	1	1	2	DW	371	12.264462	Above 1000 copies		1
587	29		2	4	1	1	3	2	0	2	DW	380	12.561983	Above 1000 copies	0	2
588	23	987	3	3		1	1	1	1	2	RW	415	13.719008	Below 1000 copies		1	1	1	3.2	3	1				10.842976		2
589	23		2	2	1	1	1	2	0	1	DW	173	5.7190084	Above 1000 copies	0	1	0	2	3.2	2					5.6198349	Delivered b4 LTFUP	2
590	28	473	3	1		1	1	2	0	1	RW	389	12.859504	Below 1000 copies	1	1	0	1	3	5	1				-4.4958677		2
595	31		2	4	2	1	1	2	0	2	DW	281	9.2892561	Above 1000 copies		1	0	2	2.5	3					6.3140497	Delivered b4 LTFUP	2
596	24	442	4	2		1	1	1	1	2	RW	304	10.049587	Below 1000 copies		1	0	1	3.4000001	1	1				5.8512397		1
599	32	589	3	3		1	1	1	1	2	RW	344	11.371901	Below 1000 copies		1	1	2	3.5999999	3	1				8.4297523		2
600	24		3	3	2	1	1	2	0	2	DW	362	11.966942	Below 1000 copies		1	0	2	2.9000001	3					8.5289259	Delivered aft LTFUP	2
601	23		2	3	2	1	1	2	0	2	DW	378	12.495868	Below 1000 copies		1	1	1	3	3					9.4214878	Delivered b4 LTFUP	2
602	30		2	3		1	1	2	0	2	RW	462	15.272727	Below 1000 copies		1	1	1	2.5	3	1				9.4876032		2
603	25	309	3	4	2	1	1	2	0	2	DW	378	12.495868	Above 1000 copies		1	0	2	3.8	3	1				9.3553715	Delivered aft LTFUP	2
607	23	682	2	2	1	1	1	1	0	2	DW	339	11.206612	Above 1000 copies	0	1	0	1	3.5	1	1				7.7024794	Delivered b4 LTFUP	1
608	23	445	2	3		1	1	1	1	1	RW	340	11.23967	Below 1000 copies		1	1	1	3	3	1				8.2975206		2
611	31		2	4		1	1	1	1	2	RW	288	9.5206614	Above 1000 copies		1	1	3	2.5	3	1				5.1239672		2
612	32	120	2	4	2	1	1	1	1	2	DW	304	10.049587	Above 1000 copies		1	0	2	3.7	1					3.9669421	Delivered aft LTFUP	1
613	30	351	2	4		0		1	1	2	RW	379	12.528926	Above 1000 copies	1	2
614	33	110	3	2	1	0		1	1	2	DW	344	11.371901	Above 1000 copies	1	2
627	25	25	3	3		1	1	2	0	2	RW	228	7.53719	Below 1000 copies		1	0	2	3.4000001	1	1				4.3966942		1
628	30	398	2	3	2	1	1	2	0	2	DW	215	7.1074381	Above 1000 copies		1	0	1	3.5	2	2				4.9917355	Delivered aft LTFUP	2
629	25	623	3	4	1	1	1	2	0	1	DW	277	9.1570244	Above 1000 copies	0	1	1	2	3	5					6.0826445	Delivered aft LTFUP	2
630	24	445	2	2		1	1	1	1	2	RW	243	8.0330582	Below 1000 copies		1	0	1	3	5	1				6.1487603		2
637	24	612	2	1	2	1	1	1	0	2	DW	289	9.5537186	Above 1000 copies		1	0	2	3	2					6.446281	Delivered aft LTFUP	2
638	29	413	3	2		1	1	1	0	2	RW	228	7.53719	Below 1000 copies	1	1	1	1	3	1	1				5.7851238		1
639	29	754	3	2	2	0		1	1	2	DW	200	6.6115704	Below 1000 copies		2
640	35		2	1		1	1	1	0	1	RW	375	12.396694	Below 1000 copies		1	1	1	2.8	1	1				6.909091		1
641	27	324	3	2	2	1	1	2	0	1	DW	293	9.6859503	Above 1000 copies		1	1	1	2.8	2					6.6115704	Delivered aft LTFUP	2
642	27	415	2	3		1	1	2	0	2	RW	272	8.9917355	Above 1000 copies		1	0	3	3	2	1				8.1652889		2
643	20	292	3	3		1	1	1	0	1	RW	280	9.2561979	Above 1000 copies		1	0	1	3.5	1	1				6.0495868		1
644	23	390	3	3	2	1	1	2	0	2	DW	203	6.7107439	Above 1000 copies		1	1	2	3.5	1					4.5289254	Delivered aft LTFUP	1
645	20	511	3	3	2	1	1	2	0	2	DW	201	6.644628	Above 1000 copies		1	0	1	3.5999999	2					5.8842974	Delivered aft LTFUP	2
646	30	595	3	3		1	1	1	0	2	RW	177	5.8512397	Below 1000 copies		1	1	1	2	1	1				3.5702479		1
647	28	187	2	2	2	1	1	2	0	2	DW	329	10.876033	Above 1000 copies		1	1	1	2.5	2					6.6115704	Delivered aft LTFUP	2
648	25	480	3	1		1	1	2	0	2	RW	316	10.446281	Below 1000 copies	1	1	0	1	3.2	2	1				8.363636		2
651	21	572	3	3	2	0		1	1	2	DW	280	9.2561979	Above 1000 copies		2
652	24	873	2	4		1	1	1	0	2	RW	252	8.3305788	Below 1000 copies		1	1	1	3	1	1				5.9834709		1
653	22	640	2	3	2	1	1	2	0	2	DW	287	9.4876032	Above 1000 copies		1	1	3	3	2					5.090909	Delivered aft LTFUP	2
654	27	20	4	3		1	1	1	1	2	RW	336	11.107438	Below 1000 copies		1	0	2	3.0999999	4					5.8842974		2
665	20		2	3	1	1	1	1	0	2	DW	319	10.545455	Below 1000 copies	1	1	0	2	3.2	1					5.4214878	Delivered aft LTFUP	1
666	22		3	3		1	1	2	0	2	RW	149	4.9256196	Below 1000 copies	1	1	0	1	3.8	1	1				3.6033058		1
671	28		2	3	1	1	1	2	0	2	DW	283	9.3553715	Below 1000 copies	1	1	1	1	3.5	3	1				6.5454545	Delivered b4 LTFUP	2
672	23	1494	3	3		1	1	1	1	1	RW	247	8.1652889	Above 1000 copies		1	0	1	3.5	1	1				5.2231407		1
673	25		2	2	2	1	1	1	1	2	DW	274	9.0578508	Below 1000 copies		1	0	1	3.5	2					4.7272725	Delivered aft LTFUP	2
674	27		3	2		1	1	1	1	1	RW	289	9.5537186	Below 1000 copies	1	1	1	1	3	1	1				5.7851238		1
681	28	617	3	3	1	1	1	1	1	2	DW	244	8.0661154	Below 1000 copies	1	1	1	2	3	3	1				5.6528926	Delivered b4 LTFUP	2
682	24		2	4		1	1	2	0	2	RW	260	8.5950413	Below 1000 copies		1	0	1	2.8	1	1				6.0826445		1
685	25		3	4	2	1	1	2	0	2	DW	399	13.190083	Above 1000 copies		1	1	2	3.4000001	3					9.1239672	Delivered aft LTFUP	2
686	28	493	2	2		1	1	1	1	1	RW	449	14.842976	Below 1000 copies		1	0	1	2.5	3	1				11.23967		2
687	25		2	4	1	1	1	1	1	1	DW	418	13.818182	Below 1000 copies	1	1	0	2	4.5	3	1				8.4628096	Delivered aft LTFUP	2
688	38	279	3	2		1	1	1	1	2	RW	458	15.140496	Below 1000 copies		1	0	1	3	3	1				10.413223		2
693	25	854	3	3		1	1	1	1	1	RW	360	11.900826	Below 1000 copies	1	1	1	1	2.7	4	1				9.2892561		2
694	24		3	3	2	1	1	2	0	2	DW	308	10.181818	Below 1000 copies		1	0	1	2.0999999	3					7.5702481	Delivered b4 LTFUP	2
697	28		3	4		1	1	2	0	2	RW	350	11.570248	Below 1000 copies		1	1	2	4	6					8.2644625		2
698	27		2	4	1	1	1	2	0	2	DW	200	6.6115704	Below 1000 copies	1	1	1	2	3.5	1					2.2809918	Delivered aft LTFUP	1
703	33		3	3	1	0		1	1	2	DW	328	10.842976			1
704	22	632	2	3		1	1	1	0	1	RW	325	10.743802	Below 1000 copies		1	1	1	2.7	3	1				7.9669423		2
707	32		2	3	1	1	1	1	0	2	DW	363	12	Below 1000 copies	1	1	1	1	3.4000001	3	1				12.033058	Delivered b4 LTFUP	2
708	30		3	3		1	1	2	0	2	RW	211	6.9752064	Below 1000 copies		1	0	2	3.3	1	1				5.7520661		1
711	30		2	2		1	1	2	0	2	RW	286	9.454545	Above 1000 copies		1	0	1	3.8	3					5.9834709		2
712	33		2	4	1	1	1	1	1	1	DW	272	8.9917355	Below 1000 copies	1	1	1	1	3.0999999	1					5.7851238	Delivered b4 LTFUP	1
713	26	962	3	4		0		2	0	2	RW	128	4.2314048	Below 1000 copies		2
714	24		2	4	1	1	1	2	0	2	DW	273	9.0247936	Below 1000 copies	1	1	1	2	3.4000001	1					4.3636365	Delivered aft LTFUP	1
717	20		2	2	2	1	1	2	0	1	DW	-141	-4.6611571	Above 1000 copies		1	1	1	3	1					4.46281	Delivered b4 LTFUP	1
718	19		3	1		1	1	1	1	2	RW	149	4.9256196	Below 1000 copies		1	1	2	2	1	1				1.4214876		1
721	20	780	3	2	1	1	1	1	1	1	DW	269	8.8925619	Below 1000 copies	0	1	0	2	3.5	1	1				4.5619836	Delivered b4 LTFUP	1
722	19	631	3	4		1	1	1	0	2	RW	278	9.1900826	Below 1000 copies		1	0	1	3.5	1	1				4.0661159		1
725	21		2	3		1	1	2	0	1	RW	213	7.0413222	Above 1000 copies	0	1	0	4	2.8	1	1				4.1652894		1
726	24		4	3	1	1	1	2	0	2	DW	237	7.8347106	Below 1000 copies	1	1	1	2	3.2	1	1				3.7355373	Delivered aft LTFUP	1
727	21		3	4	2	1	1	2	0	2	DW	225	7.4380164	Above 1000 copies		1	1	3	2.8	2					4.3966942	Delivered aft LTFUP	2
728	23		2	3		1	1	2	0	1	RW	145	4.7933884	Above 1000 copies		1	1	1	3.9000001	1	1				4.3636365		1
737	27	671	2	2		1	1	1	1	1	RW	311	10.280992	Below 1000 copies		1	1	2	4	1	1				-4.3305783		1
738	23	681	3	1	2	1	1	2	0	1	DW	280	9.2561979	Above 1000 copies		1	0	1	3.5999999	1					4.9586778	Delivered aft LTFUP	1
751	25	507	2	2	2	1	2	1	0	1	DW	271	8.9586773	Below 1000 copies		1	1	1	3.2	1					5.553719	Delivered aft LTFUP	1
752	27	640	2	4		1	1	1	1	2	RW	316	10.446281	Below 1000 copies		1	1	1	2.5	1	1				4.9256196		1
753	21	557	2	5	2	1	1	1	0	2	DW	267	8.8264465	Below 1000 copies		1	1	2	3	2					6.2809916	Delivered aft LTFUP	2
754	23	411	2	2		1	1	1	1	1	RW	280	9.2561979	Below 1000 copies	1	1	1	1	3.9000001	1	1				3.4380164		1
755	22	485	3	3		1	1	1	1	2	RW	299	9.8842974	Below 1000 copies		1	1	1	3.2	3	1				7.53719		2
756	23		2	4	1	1	1	2	0	2	DW	248	8.1983471	Below 1000 copies	1	1	1	3	0	2					-7.5702481	Delivered aft LTFUP	2
759	22		3	1		1	1	2	0	2	RW	275	9.090909	Below 1000 copies	1	1	0	1	3	3	1				6.0826445		2
760	23	348	1	2	2	1	1	1	1	2	DW	323	10.677686	Above 1000 copies		1	0	1	3.3	2					5.4876032	Delivered aft LTFUP	2
765	28		3	4		1	1	1	1	2	RW	291	9.6198349	Below 1000 copies		1	1	2	3	1	1				1.7851239		1
766	22		2	1	2	0		2	0	2	DW	314	10.380165	Above 1000 copies		1
769	27		3	4		1	1	2	0	2	RW	253	8.363636	Below 1000 copies		1	0	1	3.4000001	1	1				6.0826445		1
770	23		2	3	1	1	1	1	0	2	DW	266	8.7933884	Above 1000 copies	0	1	0	2	4.9000001	1					4.8925619	Delivered aft LTFUP	1
771	26		2	4	2	1	1	1	1	2	DW	361	11.933885	Above 1000 copies		1	1	1	2.8	3	1				9.4214878	Delivered b4 LTFUP	2
772	23	697	3	3		1	1	1	0	1	RW	376	12.429752	Below 1000 copies		1	0	1	3	3	1				7.7024794		2
777	23	371	2	2		1	1	2	1	2	RW	420	13.884297	Below 1000 copies		1	1	1	3.3	2	1				9.7851238		2
778	24	580	3	2	2	1	1	2	0	1	DW	315	10.413223	Above 1000 copies		1	1	1	3	1					7.7685952	Delivered b4 LTFUP	1
781	36		1	2	2	1	1	1	0	2	DW	190	6.2809916	Above 1000 copies		1	0	2	3.5999999	1					3.9338844	Delivered aft LTFUP	1
782	32	640	2	2		0		1	1	2	RW	249	8.2314053	Below 1000 copies		2
785	36	329	3	1		1	1	2	0	2	RW	401	13.256198	Below 1000 copies		1	0	1	3.5	3	1				7.6694217		2
786	30		2	6	1	1	1	2	0	2	DW	287	9.4876032	Below 1000 copies	1	1	1	2	4.1999998	3	1				7.5702481	Delivered aft LTFUP	2
787	19	201	3	4		0		1	0	1	RW	314	10.380165	Below 1000 copies		2
788	18	548	2	3	2	1	1	1	1	2	DW	348	11.504132	Above 1000 copies		2	0	1	2.8	2					7.5041323	Delivered b4 LTFUP	2
793	24		3	3		1	1	2	0	1	RW	188	6.2148762	Below 1000 copies		1	0	2	3.3	1					2.7107439		1
794	26		2	4	2	0		2	0	2	DW	253	8.363636	Above 1000 copies		2
795	22	439	2	2	1	1	1	1	1	2	DW	230	7.6033058	Below 1000 copies	1	1	1	2	3	1					3.5041323	Delivered aft LTFUP	1
796	23		3	4		1	1	1	1	2	RW	267	8.8264465	Above 1000 copies		1	0	1	3.2	1	1				2.2479339		1
801	28		3	2	2	1	1	1	0	2	DW	259	8.5619831	Above 1000 copies		1	0	2	2.8	1					5.2231407	Delivered b4 LTFUP	1
802	24	624	3	2		0		1	1	2	RW	188	6.2148762	Below 1000 copies		2
807	31	384	2	3		1	1	2	0	1	RW	262	8.6611567	Below 1000 copies	1	1	0	2	4.3000002	2	1				7.7024794		2
808	27	460	2	2	2	1	1	1	1	2	DW	199	6.5785122	Below 1000 copies		1	1	2	3	1	1				5.1570249	Delivered aft LTFUP	1
809	29	420	3	2		1	1	2	0	1	RW	308	10.181818	Below 1000 copies		1	0	2	4	2	1				7.2066116		2
810	22	156	3	2	1	1	1	1	1	1	DW	330	10.909091	Below 1000 copies	1	1	0	2	3.8	2	1				7.0743804	Delivered b4 LTFUP	2
811	28	501	3	2	2	1	1	1	0	1	DW	297	9.818182	Below 1000 copies		1	1	2	4.8000002	1					4.7933884	Delivered aft LTFUP	1
812	25	482	2	2		1	1	1	1	1	RW	359	11.867768	Below 1000 copies		2	0	1	3.2	2	1				10.181818		2
815	37	410	2	2	2	2	1	2	0	1	DW	294	9.7190084	Below 1000 copies		1	1	2	2	2		1	2		4.3966942	Delivered aft LTFUP	2
816	30	133	3	2		1	1	1	1	1	RW	349	11.53719	Below 1000 copies		1	0	1	3.5	1	1				5.7851238		1
817	30	1270	2	2	2	1	1	1	0	1	DW	199	6.5785122	Below 1000 copies		1	1	2	2	1					3.5371902	Delivered aft LTFUP	1
818	27	278	3	4		1	1	1	0	2	RW	241	7.9669423	Below 1000 copies	1	1
821	21		2	4	1	0		1	1	2	DW	269	8.8925619	Above 1000 copies	0	2
822	19	416	3	2		1	1	1	1	2	RW	183	6.0495868	Below 1000 copies	1	1	0	2	4	1	1				3.4049587		1
825	30	400	2	3		1	1	1	1	2	RW	326	10.776859	Below 1000 copies	1	1	1	2	3.0999999	1	1				4.3966942		1
826	25	283	2	2	2	1	1	2	0	2	DW	311	10.280992	Above 1000 copies		1	1	2	3.5	2					3.6694214	Delivered aft LTFUP	2
827	28		3	4	1	1	1	1	1	2	DW	212	7.0082645	Above 1000 copies	0	1	0	2	3.5	1					4.6611571	Delivered aft LTFUP	1
828	32	565	3	2		1	1	2	0	1	RW	253	8.363636	Below 1000 copies		1	0	1	2.5	3	1				-6.0165291		2
829	18	863	2	1	2	1	1	2	0	2	DW	336	11.107438	Below 1000 copies		1	0	2	3.5	2					6.644628	Delivered aft LTFUP	2
830	25	805	2	3		1	1	1	0	2	RW	379	12.528926	Below 1000 copies		1	0	1	3.3	3	1				5.9504132		2
833	27		1	1	2	1	1	2	0	2	DW	221	7.3057852	Above 1000 copies		1	1	1	2.5	4					4.4958677	Delivered aft LTFUP	2
834	30		2	4		1	1	1	0	2	RW	302	9.9834709	Below 1000 copies		1	0	1	3	1	1				5.4545455		1
841	23		1	3	2	1	1	2	0	2	DW	329	10.876033	Above 1000 copies		1	1	1	2.3	3					-2.6115704	Delivered aft LTFUP	2
842	23	469	3	3		1	2	1	1	1	RW	412	13.619835	Below 1000 copies		1	0	2	4.5	3	1				8.9256201		2
849	28	750	3	4	2	1	1	2	0	2	DW	383	12.661157	Above 1000 copies		1	0	1	3	2					6.7107439	Delivered aft LTFUP	2
850	23		3	2		2	1	1	1	1	RW	384	12.694215	Below 1000 copies		1	0	2	2.5	3	1	0	2	1	-2.6115704		2
851	27	520	3	3	2	1	1	2	0	1	DW	281	9.2892561	Above 1000 copies		1
852	39	48	4	2		1	1	1	0	1	RW	384	12.694215	Below 1000 copies		1
855	27	548	2	2	1	1	1	1	1	1	DW	391	12.92562	Below 1000 copies		2	0	2	3	1	1				5.1900826	Delivered aft LTFUP	1
856	36	131	1	3		1	1	1	1	2	RW	300	9.9173555	Below 1000 copies		1	1	2	4	2	1				6.446281		2
873	30	628	3	4	2	1	1	1	0	2	DW	332	10.975206	Above 1000 copies		1	1	1	2.8	4					8.0991735	Delivered b4 LTFUP	2
874	22	480	3	2		2	1	1	1	2	RW	304	10.049587	Above 1000 copies		1	1	1	2	3	1	1	1	1	8.4297523		2
877	29	464	3	3	2	0		2	0	2	DW	242	8	Above 1000 copies		2
878	24	419	3	2		1	1	1	1	2	RW	293	9.6859503	Below 1000 copies		1	1	1	4.3000002	2	1				6.909091		2
879	30		2	2	1	1	1	2	0	1	DW	244	8.0661154	Below 1000 copies	1	1	0	1	3	2					-4.1983471	Delivered aft LTFUP	2
880	26	548	3	2		1	1	1	1	2	RW	401	13.256198	Below 1000 copies		1	0	1	2.8	3	1				9.4876032		2
883	37		3	2	2	1	1	1	1	2	DW	246	8.1322317	Above 1000 copies		1	0	1	4.5999999	2					6.0826445	Delivered aft LTFUP	2
884	26		3	4		1	1	2	0	2	RW	258	8.5289259	Below 1000 copies		1	0	1	3	2	1				-5.0578513		2
885	30		2	4	2	0		2	0	2	DW	270	8.9256201	Above 1000 copies		2
886	37		3	3		0		1	1	2	RW	322	10.644629	Below 1000 copies		1
889	28		3	3		1	1	2	0	1	RW	412	13.619835	Below 1000 copies		1	1	2	3.2	3	1				8.1983471		2
890	27		1	3	2	1	1	2	0	2	DW	297	9.818182	Above 1000 copies		1	1	2	3.4000001	2					-6.2479339	Delivered aft LTFUP	2
901	27		4	2	2	1	1	1	1	2	DW	212	7.0082645	Above 1000 copies		1	0	1	3.0999999	5					3.3388429	Delivered aft LTFUP	2
902	23		2	2		1	1	1	1	2	RW	259	8.5619831	Below 1000 copies	1	1	0	1	3.7	1	1				4.9586778		1
903	21		3	3	1	1	1	1	0	1	DW	279	9.2231407	Below 1000 copies	1	1	1	2	3	1	1				4.8595042	Delivered aft LTFUP	1
904	30	653	2	4		1	1	1	0	1	RW	208	6.8760328	Below 1000 copies		1	0	1	3.4000001	1	1				4.2975206		1
915	26	968	3	4		1	1	1	0	2	RW	265	8.7603302	Above 1000 copies		1	0	1	3.7	1	1				5.0578513		1
916	28		2	4	2	1	1	2	0	2	DW	204	6.7438016	Above 1000 copies		1	0	1	3	1					4.46281	Delivered aft LTFUP	1
919	25		3	2		1	1	1	1	1	RW	171	5.6528926	Below 1000 copies		1	1	1	3	1	1				5.090909		1
920	21	104	3	3	2	0		2	0	2	DW	273	9.0247936	Above 1000 copies		2
929	28	713	3	1		1	1	2	0	2	RW	278	9.1900826	Below 1000 copies		1	0	2	3	4	2				5.4545455		2
930	27		3	1	1	1	1	1	1	1	DW	264	8.727273	Below 1000 copies	1	1	0	2	4	2	1				3.7024794	Delivered aft LTFUP	2
931	22	361	2	3	1	1	1	1	0	2	DW	227	7.5041323	Below 1000 copies	1	1	1	2	3.5999999	1					4.2644629	Delivered aft LTFUP	1
932	34	453	2	3		1	1	1	1	1	RW	245	8.0991735	Below 1000 copies		1	1	1	3	3	1				7.1735539		2
933	26		3	4	2	1	1	2	0	2	DW	328	10.842976	Above 1000 copies		1	1	2	2.7	3					5.9834709	Delivered aft LTFUP	2
934	29		3	2		1	1	2	0	1	RW	182	6.0165291	Below 1000 copies		1	0	1	3.2	3	1				5.2231407		2
947	25	859	2	3	2	1	2	2	0	1	DW	211	6.9752064	Above 1000 copies		1	0	1	3	1					4.2644629	Delivered aft LTFUP	1
948	28	297	3	4		1	1	1	0	2	RW	244	8.0661154	Below 1000 copies		1	0	1	2	1	1				5.9504132		1
957	24		3	2	2	1	1	2	0	1	DW	260	8.5950413	Below 1000 copies		1	0	4	3	1					4.5619836	Delivered aft LTFUP	1
973	29	649	1	4	2	1	1	2	0	2	DW	184	6.0826445	Above 1000 copies		1	0	2	3.5999999	1					4.1322312	Delivered aft LTFUP	1
974	23	515	3	2		1	1	1	1	2	RW	239	7.9008265	Below 1000 copies		1	1	2	3	1	1				2.2148759		1
975	28	420	2	3		1	1	1	1	2	RW	295	9.7520657	Below 1000 copies		1	0	2	3	1	1				4.1652894		1
976	26	264	2	1	2	1	1	2	0	2	DW	281	9.2892561	Above 1000 copies		1	0	2	3.7	1					3.3057852	Delivered aft LTFUP	1
979	27		3	2		1	1	2	0	2	RW	268	8.8595037	Below 1000 copies		1	1	2	3.5	1	1				4.1652894		1
980	24		3	3	1	1	1	1	1	1	DW	266	8.7933884	Below 1000 copies	1	1	0	2	3.5	1	1				3.6694214	Delivered aft LTFUP	1
983	21	560	3	2		1	1	1	1	2	RW	233	7.7024794	Below 1000 copies		1	0	2	4.3000002	1	1				5.3223143		1
984	25	916	2	3	2	1	1	1	1	2	DW	292	9.6528921	Above 1000 copies		1	1	1	3.2	3	1				6.7438016	Delivered b4 LTFUP	2
985	24		3	3	2	1	1	2	0	2	DW	202	6.6776857	Above 1000 copies		1	1	1	3.4000001	3	1				6.3801651	Delivered b4 LTFUP	2
986	23	419	3	2		1	1	1	0	2	RW	328	10.842976	Below 1000 copies		1	0	1	3.5	3	1				6.7768593		2
991	22	530	3	4	1	0		1	0	1	DW	216	7.1404958	Below 1000 copies	1	2
992	28	205	2	1		1	1	1	0	2	RW	269	8.8925619	Below 1000 copies		1	0	1	3.3	3	1				-5.2892561		2
